# Supplementary material for: Grass-like plants release general volatile cues attractive for gravid Anopheles gambiae sensu stricto mosquitoes
Source: Parasit Vectors. 2021 Oct 27;14:552. doi: 10.1186/s13071-021-04939-4 (PMC8554987; doi:10.1186/s13071-021-04939-4)
Supplement: Supplementary file 1 — Additional file 1. A complete list of detected volatile organic compounds from each analysis of the different samples of Cyperus rotundus (CR), Cyperus exaltatus (CE), Cynodon dactylon (CD), Panicum repens (PR) and Cenchrus setaceum (CS). [file 13071_2021_4939_MOESM1_ESM.xlsx]

## Sheet: Supplementary table 1
					Cyperus rotundus (CR)											Cyanodon dactylon (CD)									Cyperus exaltatus (CE)							Panicum repens (PR)						Cenchrus setaceum (CS)
					Round 1									Round 2		Round 1						Round 2		Round 1						Round 2		Round 1				Round 2		Round 1						Round 2
Compound	CAS	RT [min]	RI	Classification	CR_replicat1-Repe1	CR_replicat2-repe1	CR_replicat2-repe2	CR_replicat2-repe3	CR_replicat3-repe1	CR_replicat3-repe2	CR_replicat3-repe3	CR_replicat3_repe-4	CR_replicat3-repe5	CR_replicat1-repe1	CR_replicat4-repe1	CD_replicat3-repe1	CD_replicat3-repe2	CD_replicat2-repe1	CD_replicat2-repe2	CD_replicat2-repe3	CD_replicat2-repe4	CD_replicat2-repe1	CR_replicat2-repe2	CE_replicat1-repe1	CE_replicat2-repe1	CE_replicat2-rep2	CE_replicat2-rep3	CE_replicat4-repe1	CE_replicat4-rep2	CE_replicat1-repe1	CE_replicate2-repe1	PR_replicat2-repe1	PR_replicat3-repe1	PR_replicat3-repe2	PR_replicat3-repe3	PR_replicat2-repe1	PR_replicat4-repe1	CS_replicat1-repe1	CS_replicat1-repe2	CS_replicat1-repe3	CS_replicat1-repe4	CS_replicat2-repe1	CS_replicat3-repe1	CS_replicat2-repe1	CS_replicat5-repe1	Identified with	Ref RI	Deviation from Ref	Reference
α-Pinene	80-56-8	3.84	942	Monoterpene	-	-	-	-	-	-	-	-	-	-	-	x	x	-	-	-	-	x	-	-	-	-	-	-	-	-	x8.9	-	-	-	-	-	-	-	-	-	-	-	-	-	-	MS, RI, Ext Std	943	0.00106045	Ext Std
1-isobutyl-1-cyclohexene	3983-03-07	3.96	954.699	Cycloalkene	-	-	-	-	-	-	-	-	-	-	-	-	-	-	-	-	-	-	-	-	-	-	-	-	x	-	-	-	-	-	-	-	-	-	-	-	-	-	-	-	-	MS	-	-	-
β-Pinene	28634-89-1	4.205	979.637	Monoterpene	-	-	-	-	x1,2,3,4,5,6,7	x1,2,3,4,5,6,7	x1,2,3,4,5,6,7	x1,2,3,4,5,6,7	x1,2,3,4,5,6,7	-	-	x	-	-	-	-	-	x	-	-	-	-	-	-	-	-	x	-	-	-	-	-	-	-	-	-	-	-	-	-	-	MS, RI, Ext Std	985	0.00544438	Ext Std
Sulcatone	110-93-0	4.34	992.4	Aliphatic ketone	-	-	-	-	-	-	-	-	-	-	-	x	-	-	-	-	-	-	-	-	-	-	-	-	-	-	-	-	-	-	-	-	-	-	-	-	-	-	-	-	-	MS,RI	984	0.00853679	Fraternale, D.; Ricci, D.; Flamini, G.; Giomaro, G., Volatile profile of red apple from Marche region (Italy), Rec. Nat. Prod., 2011, 5, 3, 202-207. [all data]
Myrcene	123-35-3	4.3525	993.55	Monoterpene	-	-	-	-	x1,3,5	x1,3,5	x1,3,5	x1,3,5	x1,3,5	-	-	-	-	-	-	-	-	-	-	-	-	-	-	-	-	-	-	-	-	-	-	-	-	-	-	-	-	-	-	-	-	MS,RI	989	0.00460078	Rodriques, K.A. da.F.; Amorim, L.V.; de Oliveira, J.M.G.; Dias, C.N.; Moraes, D.F.C.; Andrade, E.H. deA.; Maia, J.G.S.; Carneiro, S.M.P.; Carvalho, F.A. deA., Eugenia uniflora L. essential oil as a potential anti-Leishmania agent: effect on Leishmania amazonensis and possible mechanism of action, Evidence-Based Complementary and Alternative Medicine, 2013, 2013, 1-10, https://doi.org/10.1155/2013…
4-Hexen-1-ol acetate	72237-36-6	4.51167	1011.73	Aliphatic ester	-	-	-	-	-	-	-	-	-	-	-	x	x	x	x	x	x	-	-	-	-	-	-	-	-	-	-	-	-	-	-	-	-	-	-	-	-	-	-	-	-	MS	-	-	-
Limonene	138-86-3	4.7	1035.07	Monoterpene	-	x1,2,3,4,5,6	x1,2,3,4,5,6	x1,2,3,4,5,6	x1,2,3,4,5,6	x1,2,3,4,5,6	x1,2,3,4,5,6	x1,2,3,4,5,6	x1,2,3,4,5,6	x1,2,3,4,5,6	x1,2,3,4,5,6	x	x	x	-	-	-	x	-	x9	x9	x9	x9	x9	x9	-	-	-	-	x	x	-	-	-	-	-	-	-	-	-	-	MS,RI,Ext std	1038	0.00281831	Ext std
2-Ethyl-1-hexanol	104-76-7	4.72333	1038.56	Aliphatic alcohol	-	-	-	-	-	-	-	-	-	-	-	x	x	x	-	-	-	-	-	-	-	-	-	-	-	-	-	-	-	-	-	-	-	-	-	-	-	-	-	-	-	MS,RI	1035	0.00343886	Jerkovic, I.; Marijanovic, Z., Oak (Quercus frainetto Ten.) honeydaw honey - approach to screening of volatile organic composition and antioxidant capacity (DPPH and FRAP assay), Molecules, 2010, 15, 5, 3744-3756, https://doi.org/10.3390/molecules15053744 . [all data]
Eucalyptol	470-82-6	4.725	1038.76	Monoterpene	-	-	-	-	-	-	-	-	-	-	-	-	-	-	-	-	-	-	-	-	-	-	-	-	-	-	-	x	x	x	x	x	-	-	-	-	-	-	-	-	-	MS,RI	1035	0.00363596	Jian-Yu, S.; Zhu, L.; Tian, Y.-J., Chemical composition and antimicrobial activities of essential oil of Matricaria songarica, Int. J. Agriculture Biology, 2012, 14, 1, 107-110. [all data]
Cyclohexanone, 2,2,6-trimethyl	2408-37-9	4.76	1043.02	Cyclic ketone	-	-	-	-	-	-	-	-	-	-	-	x	x	-	-	-	-	-	-	-	-	-	-	-	-	-	-	-	-	-	-	-	-	-	-	-	-	-	-	-	-	MS,RI	1036	0.00677833	Gomez, E.; Ledbetter, C.A., Comparative study of the aromatic profiles of two different plum species: Prunus salicina Lindl and Prunus simonii L., J. Sci. Food Agric., 1994, 65, 1, 111-115, https://doi.org/10.1002/jsfa.2740650116 . [all data]
1,4-Diethylbenzene	105-05-5	4.88	1056	Aromatic	-	-	-	-	-	-	-	-	-	-	-	-	-	-	-	-	-	-	-	-	-	-	-	-	-	-	-	-	-	-	-	-	-	-	-	-	-	-	x	-	x	MS,RI	1056	0	Isidorov, V.A.; Krajewska, U.; Dubis, E.N.; Jdanova, M.A., Partition coefficients of alkyl aromatic hydrocarbons and esters in a hexane-acetonitrile system, J. Chromatogr. A, 2001, 923, 1-2, 127-136, https://doi.org/10.1016/S0021-9673(01)00929-3 . [all data]
Cymene	99-87-6	4.92	1061.91	Aromatic	-	-	-	-	-	-	-	-	-	-	-	-	-	-	-	-	-	-	-	-	-	-	-	-	-	-	-	-	-	-	-	-	-	-	-	-	-	-	x	-	x	MS,RI	1031	0.0299839	Cao, H.; Li, Z.; Chen, X., QSRR study of GC retention indices of volatile compounds emitted from Mosla chinensis Maxim. by multiply linear regression, Chin. J. Chem., 2011, 29, 10, 2187-2196, https://doi.org/10.1002/cjoc.201180379 . [all data]
4,6-Decadiyne	16387-71-6	4.93	1063.06	Alkane	-	-	-	-	-	-	-	-	-	-	-	-	-	-	-	-	-	-	-	-	-	-	-	-	-	-	-	-	-	-	-	-	-	-	-	-	-	-	x	-	x	MS	-	-	-
Isophorone	78-59-1	4.98	1068.76	Terpenoid	-	-	-	-	-	-	-	-	-	-	-	x	x	-	-	-	-	-	-	-	-	-	-	-	-	-	-	-	-	-	-	-	-	-	-	-	-	-	-	-	-	MS,RI	1124	0.0491416	Jerkovic, I.; Hegic, G.; Marijanovic, Z.; Bubalo, D., Organic extractives from Mentha spp. honey and the bee-stomach: methyl syringate, vomifoliol, terpenediol I, hotrienol, and other compounds, Molecules, 2010, 15, 4, 2911-2924, https://doi.org/10.3390/molecules15042911 . [all data]
4-Thujanol	15537-55-0	5.06	1077.71	Monoterpene	-	-	-	-	-	-	-	-	-	-	-	x	x	-	-	-	x	-	-	-	-	-	-	-	-	-	-	-	-	-	-	-	-	-	-	-	-	-	-	-	-	MS,RI	1074	0.00345832	Cao, H.; Li, Z.; Chen, X., QSRR study of GC retention indices of volatile compounds emitted from Mosla chinensis Maxim. by multiply linear regression, Chin. J. Chem., 2011, 29, 10, 2187-2196, https://doi.org/10.1002/cjoc.201180379 . [all data]
1,1-Dimethyl-3-methylene-2-vinylcyclohexane	95452-08-7	5.416	1120.64	Sesquiterpene	-	-	-	-	x	x	x	x	x	-	-	x	-	-	-	-	-	-	-	x	-	-	-	x	x	-	-	-	-	-	-	-	-	-	-	-	-	-	x	-	-	MS	-	-	-
Camphor	76-22-2	5.70333	1158.39	Monoterpene	-	-	-	-	-	-	-	-	-	-	-	x	x	x	-	-	-	-	-	-	-	-	-	-	-	-	-	-	-	-	-	-	-	-	-	-	-	-	-	-	-	MS,RI, Ext Std	1159	0.00052416	Ext Std
β-cyclocitral	432-25-7	6.28	1234.15	Terpenoid	-	-	-	-	-	-	-	-	-	-	-	x	x	-	-	-	-	-	-	-	-	-	-	-	-	-	-	x	-	-	x	x	-	-	-	-	-	-	-	-	-	MS,RI	1217	0.0140916	Fanaro, G.B.; Duarte, R.C.; Santillo, A.G.; Pinto e Silva, M.E.M.; Purgatto, E.; Villavicento, A.L.C.H., Evaluation of γ-radiation on oolong tea odor volatiles, Radiation Phys. Chem., 2012, 81, 8, 1152-1156, https://doi.org/10.1016/j.radphyschem.2011.11.061 . [all data]
Cumic alcohol	536-60-7	6.54667	1270.89	Aromatic monoterpenoid	-	-	-	-	x	x	x	-	-	x	-	-	-	-	-	-	-	-	-	-	-	-	-	-	-	-	-	-	-	-	-	-	-	-	-	-	-	x	x	-	x	MS,RI	1289	0.0140501	Lucero, M.E.; Fredrickson, E.L.; Estell, R.E.; Morrison, A.A.; Richman, D.B., Volatile Composition of Gutierrezia sarothrae (Broom Snakeweed) as Determined by Steam Distillation and Solid Phase Microextraction, J. Essent. Oil Res., 2006, 18, 2, 121-125, https://doi.org/10.1080/10412905.2006.9699039 . [all data]
2,4-Dimethyl-acetophenone	89-74-7	6.59333	1277.12	Aromatic terpenoid	-	-	-	-	x	x	x	x	x	x	-	-	-	-	-	-	-	-	-	-	-	-	-	-	-	-	-	-	-	-	-	-	-	-	-	-	-	x	x	-	x	MS	-	-	-
β-Hydroxyethyl phenyl ether	122-99-6	6.73	1297.6	Aromatic	-	-	-	-	-	-	-	-	-	-	-	-	-	-	-	-	-	-	-	-	-	-	-	-	-	-	-	-	-	-	-	-	-	-	-	-	-	-	x	-	-	MS	-	-	-
1H-indene, 1-ethylidene	2471-83-2	6.85	1312.67	Aromatic	-	-	-	-	-	-	-	-	-	-	-	-	-	-	-	-	-	-	-	-	-	-	-	-	-	-	-	-	-	-	-	-	-	-	-	-	-	x	-	-	-	MS	-	-	-
Unidentified M=[204]	5989-08-02	7.14	1356.3	Sesquiterpene	-	-	-	-	-	-	-	-	-	-	-	x	x	-	-	-	-	-	-	-	-	-	-	-	-	-	-	-	-	-	-	-	-	-	-	-	-	-	-	-	-	MS	-	-	-
Ylangene	14912-44-8	7.18	1362.14	Sesquiterpene	-	-	-	-	-	-	-	-	-	-	-	-	-	-	-	-	-	-	-	-	-	-	-	-	-	-	-	x	-	-	-	x	-	-	-	-	-	-	-	-	-	MS,RI	1370	0.00574049	Magalhaes, L.A.M.; Lima, M. daP.; Marques, M.O.M.; Facanali, R.; Pinto, A.C. daS.; Tadei, W.P., Chemical composition and larvicidal activity against Aedes aegypti Larvae of essential oils from four Guarea species, Molecules, 2010, 15, 8, 5734-5741, https://doi.org/10.3390/molecules15085734 . [all data]
Cyclosativene	22469-52-9	7.32667	1383.19	Sesquiterpene	-	-	-	-	-	-	-	-	-	-	-	x	x	x	x	x	x	-	-	-	-	-	-	-	-	-	-	-	-	-	-	-	-	-	-	-	-	-	-	-	-	MS,RI	1358	0.0185505	El-Massry, K.F.; El-Ghorab, A.H.; Shaaban, H.A.; Shibamoto, T., Chemical compositions and antioxidant/antimicrobial activities of various samples prepared from Schinus terebinthifolius leaves cultivated in Egipt, J. Agric. Food Chem., 2009, 57, 12, 5265-5270, https://doi.org/10.1021/jf900638c . [all data]
Copaene	3856-25-5	7.36875	1389.13	Sesquiterpene	-	x1,2,3,4,5,6,7	x1,2,3,4,5,6,7	x1,2,3,4,5,6,7	x1,2,3,4,5,6,7	x1,2,3,4,5,6,7	x1,2,3,4,5,6,7	x1,2,3,4,5,6,7	x1,2,3,4,5,6,7	-	-	x	x	x	x	x	-	-	-	-	-	-	-	-	-	-	-	-	-	-	-	-	-	-	-	-	-	-	-	-	-	MS,RI	1370	0.0139664	Cui, J.; Yang, X.; Dong, A.-J.; Cheng, D.-Y.; Wang, J.; Zhao, H.-T.; Xu, R.-B.; Wang, P.; Li, W.-J., Chemical composition and antioxidant activity of Wuphorbia fischeriana essential oil from China, J. Med. Plants Res., 2011, 5, 19, 4894-4798. [all data]
γ-Elemene	29873-99-2	7.42	1396.31	Sesquiterpene	-	x	x	x	x	x	-	x	x	-	-	-	-	-	-	-	-	-	-	-	-	-	-	-	-	-	-	-	-	-	-	-	-	-	-	-	-	-	-	-	-	MS,RI	1437	0.028314	Alim, A.; Goze, I.; Cetin, A.; Atas, A.; Vural, N.; Donmez, E., Antimicrobial activity of the essential oil of Cyclotrichimun niveum (Boiss.) Manden. Et Scheng, African J. Microbiol. Res., 2009, 3, 8, 422-425. [all data]
β-Elemene	515-13-9	7.46875	1403.66	Sesquiterpene	-	x1,2,3,4,5,6	x1,2,3,4,5,6	x1,2,3,4,5,6	x1,2,3,4,5,6	x1,2,3,4,5,6	x1,2,3,4,5,6	x1,2,3,4,5,6	x1,2,3,4,5,6	-	-	x	x	x	-	x	-	-	-	x8	-	-	-	-	-	-	-	x	-	x	x	x	-	-	-	-	-	-	-	-	-	MS,RI	1390	0.00982453	Rodriques, K.A. da.F.; Amorim, L.V.; de Oliveira, J.M.G.; Dias, C.N.; Moraes, D.F.C.; Andrade, E.H. deA.; Maia, J.G.S.; Carneiro, S.M.P.; Carvalho, F.A. deA., Eugenia uniflora L. essential oil as a potential anti-Leishmania agent: effect on Leishmania amazonensis and possible mechanism of action, Evidence-Based Complementary and Alternative Medicine, 2013, 2013, 1-10, https://doi.org/10.1155/2013…
Cyperene	2387-78-2	7.55857	1418.28	Sesquiterpene	-	x1,2,3,4,5,6,7	x1,2,3,4,5,6,7	x1,2,3,4,5,6,7	x1,2,3,4,5,6,7	x1,2,3,4,5,6,7	-	x1,2,3,4,5,6,7	x1,2,3,4,5,6,7	-	-	-	-	-	-	-	-	-	-	x8.9	-	x8.9	x8.9	-	-	-	-	-	-	-	-	-	-	-	-	-	-	-	-	-	-	MS,RI	1394	0.0174148	El-Massry, K.F.; El-Ghorab, A.H.; Shaaban, H.A.; Shibamoto, T., Chemical compositions and antioxidant/antimicrobial activities of various samples prepared from Schinus terebinthifolius leaves cultivated in Egipt, J. Agric. Food Chem., 2009, 57, 12, 5265-5270, https://doi.org/10.1021/jf900638c . [all data]
α-Gurujene	489-40-7	7.565	1419.31	Sesquiterpene	-	-	-	-	-	-	-	-	-	-	-	x	x	-	-	-	-	-	-	-	-	-	-	-	-	-	-	-	-	-	-	-	-	-	-	-	-	-	-	-	-	MS,RI	1419	0.000221422	Vijayakumar, A.; Duraipandiyan, V.; Jeyarai, B.; Agastian, P.; Raj, M.K.; Ignacimunthu, S., Phytochemical analysis and in vitro antimicrobial activity of Illicium griffithii Hook f. Thoms extracts, Asian Pacific J. Tropical Diseases, 2012, 2, 3, 190-199, https://doi.org/10.1016/S2222-1808(12)60045-0 . [all data]
Cedrene	11028-42-5	7.67	1436.11	Sesquiterpene	-	-	-	-	-	-	-	-	-	-	-	-	-	-	-	-	-	-	-	x	-	-	-	x	x	-	-	-	-	-	-	-	-	-	-	-	-	-	-	-	-	MS,RI, Ext Std	1435	0.000774193	Ext Std
β-Caryophyllene	87-44-5	7.6825	1438.09	Sesquiterpene	-	x3,5,7	x3,5,7	x3,5,7	x3,5,7	x3,5,7	x3,5,7	x3,5,7	x3,5,7	-	-	x	x	x	x	x	x	x	-	x8.9	x8.9	x8.9	x8.9	x8.9	x8.9	x8.9	-	-	-	-	-	-	-	-	-	-	-	-	-	-	-	MS,RI, Ext Std	1441	0.00201856	Ext Std
α-Bergamotene	13474-59-4	7.74333	1447.67	Monoterpene	-	-	-	-	-	-	-	-	-	-	-	x	x	x	-	-	-	-	-	-	-	-	-	-	-	-	-	-	-	-	-	-	-	-	-	-	-	-	-	-	-	MS,RI	1437	0.00742593	Rodriques, K.A. da.F.; Amorim, L.V.; de Oliveira, J.M.G.; Dias, C.N.; Moraes, D.F.C.; Andrade, E.H. deA.; Maia, J.G.S.; Carneiro, S.M.P.; Carvalho, F.A. deA., Eugenia uniflora L. essential oil as a potential anti-Leishmania agent: effect on Leishmania amazonensis and possible mechanism of action, Evidence-Based Complementary and Alternative Medicine, 2013, 2013, 1-10, https://doi.org/10.1155/2013…
β-Ionone	17283-81-7	7.78	1453.4	Sesquiterpene	-	-	-	-	-	-	-	-	-	-	-	x	x	-	-	-	-	-	-	-	-	-	-	-	-	-	-	-	-	-	-	-	-	-	-	-	-	-	-	-	-	MS,RI	1440	0.00930528	Rout, P.K.; Naik, S.N.; Rao, Y.R., Composition of the concrete, absolute, headspace and essential oil of the flowers of Michelia champaca Linn., Flavour Fragr. J., 2006, 21, 6, 906-911, https://doi.org/10.1002/ffj.1742 . [all data]
Humulene	6753-98-6	7.9075	1473.06	Sesquiterpene	-	x3,5,6,7	x3,5,6,7	x3,5,6,7	x3,5,6,7	x3,5,6,7	x3,5,6,7	x3,5,6,7	x3,5,6,7	-	-	-	-	-	-	-	-	-	-	x8.9	-	x8.9	x8.9	-	-	-	-	-	-	-	-	-	-	-	-	-	-	-	-	-	-	MS,RI, Ext Std	1476	0.00199271	Ext Std
δ-Guaiene	3691-11-0	7.965	1481.8	Sesquiterpene	-	-	-	-	-	-	-	-	-	-	-	x	x	-	-	-	-	-	-	-	-	-	-	-	-	-	-	-	-	-	-	-	-	-	-	-	-	-	-	-	-	MS,RI	1502	0.0134519	Silva, D.B.; Pott, A.; Oliveira, D.C.R., Analyses of the headspace volatile constituents of aerial parts (leaves and stems), flowers and fruits of Bidens gardneri Bak. and Bidens sulphurea (Cav.) Sch. Bip. using solid-phase microextraction, J. Essen. Oil Res., 2010, 22, 6, 560-563, https://doi.org/10.1080/10412905.2010.9700400 . [all data]
Germacrene D	23986-74-5	8.085	1499.78	Sesquiterpene	-	-	-	-	-	-	-	-	-	-	-	x	x	-	-	-	-	-	-	-	x8.9	x8.9	x8.9	-	-	-	-	-	-	-	-	-	-	-	-	-	-	-	-	-	-	MS,RI	1482	0.0119955	Rodriques, K.A. da.F.; Amorim, L.V.; de Oliveira, J.M.G.; Dias, C.N.; Moraes, D.F.C.; Andrade, E.H. deA.; Maia, J.G.S.; Carneiro, S.M.P.; Carvalho, F.A. deA., Eugenia uniflora L. essential oil as a potential anti-Leishmania agent: effect on Leishmania amazonensis and possible mechanism of action, Evidence-Based Complementary and Alternative Medicine, 2013, 2013, 1-10, https://doi.org/10.1155/2013…
α-Guaiene	3691-12--1	8.1	1502.33	Sesquiterpene	-	x3	x3	x3	x3	x3	-	x3	-	-	-	x	x	-	-	-	-	x	-	x	-	-	-	-	-	-	-	x	-	-	-	-	-	-	-	-	-	-	-	-	-	MS	1424	0.0550036	Hammami, I.; Kamoun, N.; Rebai, A., Biocontrol of Botrytis cinerea with essential oil and methanol extract of Viola odorata flowers, Archives of Appl. Sci. Res., 2011, 3, 5, 44-51. [all data]
α-Muurolene	10208-80-7	8.18	1516.01	Sesquiterpene	-	-	-	-	-	-	-	-	-	-	-	x	x	x	x	-	-	-	-	-	-	x8	x8	-	-	-	-	-	-	-	-	-	-	-	-	-	-	-	-	-	-	MS,RI	1505	0.00731262	Cui, J.; Yang, X.; Dong, A.-J.; Cheng, D.-Y.; Wang, J.; Zhao, H.-T.; Xu, R.-B.; Wang, P.; Li, W.-J., Chemical composition and antioxidant activity of Wuphorbia fischeriana essential oil from China, J. Med. Plants Res., 2011, 5, 19, 4894-4798. [all data]
δ-Cadinene	483-76-1	8.29	1534.55	Sesquiterpene	-	-	-	-	-	-	-	-	-	-	-	-	-	-	-	-	-	-	-	-	x8.9	x8.9	x8.9	-	-	-	-	-	-	-	-	-	-	-	-	-	-	-	-	-	-	MS,RI	1523	0.00758211	Rodriques, K.A. da.F.; Amorim, L.V.; de Oliveira, J.M.G.; Dias, C.N.; Moraes, D.F.C.; Andrade, E.H. deA.; Maia, J.G.S.; Carneiro, S.M.P.; Carvalho, F.A. deA., Eugenia uniflora L. essential oil as a potential anti-Leishmania agent: effect on Leishmania amazonensis and possible mechanism of action, Evidence-Based Complementary and Alternative Medicine, 2013, 2013, 1-10, https://doi.org/10.1155/2013…
Caryophyllene oxide	1139-30-6	8.7425	1608.87	Sesquiterpene	-	-	-	-	x1,2,3,4,5,6,7	x1,2,3,4,5,6,7	-	x1,2,3,4,5,6,7	-	-	-	-	-	-	-	-	-	-	-	-	-	-	-	-	-	-	-	-	-	-	-	-	-	-	-	-	-	-	-	-	-	MS,RI, Ext Std	1614	0.00317748	Ext Std
Humulene epoxide II	19888-34-7	8.91	1638.54	Sesquiterpene	-	-	-	-	x1,3,5,6,7	x1,3,5,6,7	-	x1,3,5,6,7	-	-	-	-	-	-	-	-	-	-	-	-	-	-	-	-	-	-	-	-	-	-	-	-	-	-	-	-	-	-	-	-	-	MS,RI	1603	0.0221729	Noudogbessi, J.-P.; Yedomonhan, P.; Sohounhloue, D.C.K.; Chalchat, J.-C.; Figueredo, G., Chemical composition of essential oil of syzygium guineense (Willd.) DC. var. guineense (Myrtaceae) from Benin, Rec. Nat. Prod., 2008, 33-38. [all data]
Hexahydrofarnesyl acetone	502-69-2	10.005	1853.28	Sesquiterpene	-	-	-	-	-	-	-	-	-	-	-	x	x	-	-	-	-	-	-	-	-	-	-	-	-	-	-	-	-	-	-	-	-	-	-	-	-	-	-	-	-	MS,RI	1847	0.00340184	Miyazawa, M.; Marumoto, S.; Kobayashi, T.; Yoshida, S.; Utsumi, Y., Determination of characteristic components in essential oils from Wisteria braphybotrys using gas chromatography - olfactometry incremental dilution technique, Rec. Nat. Prod., 2011, 5, 3, 221-227. [all data]
*	-	Compound with following 10 strongest MS-peaks: 91(100), 105(98), 71(86), 133(77), 107(69), 93(62), 55(55), 77(52), 79(49), 69(47)
Please Note: Nut_replicat1_repe3 is headspace sample of nut grass replication 1 and the 3rd repeated analysis for the same sample.
	Replicat- replication
	Repe- repeation
